# Supplementary material for: Unveiling the potential applications of buds of Lonicera japonica Thunb. var. chinensis (Wats.) Bak based on in vitro biological activities, bio-active components, and potential applications coupled to targeted metabolomics
Source: Front Plant Sci. 2024 Sep 26;15:1418957. doi: 10.3389/fpls.2024.1418957 (PMC11464324; doi:10.3389/fpls.2024.1418957)
Supplement: Supplementary file 1 [file DataSheet1.zip]

Archive with 2 entries (2 files):
- Supplementary filesú¿revisedú⌐/Supplementary Figure.docx
- Supplementary filesú¿revisedú⌐/Supplementary Table.docx
